# Supplementary material for: Citrullinated ENO1 Vaccine Enhances PD-1 Blockade in Mice Implanted with Murine Triple-Negative Breast Cancer Cells
Source: Vaccines (Basel). 2025 Jun 11;13(6):629. doi: 10.3390/vaccines13060629 (PMC12197626; doi:10.3390/vaccines13060629)
Supplement: Supplementary file 1 [file vaccines-13-00629-s001.zip]

Archive with 12 entries (12 files):
- Supplementary Figure 1.pdf
- Supplementary Figure 2.JPG
- Supplementary Figure 3.JPG
- Supplementary Figure 4.JPG
- Supplementary Figure 5.JPG
- Supplementary Figure 6.JPG
- Supplementary Figure 7.JPG
- Supplementary Figure 8.JPG
- Supplementary Table 1.xlsx
- Supplementary Table 2.xlsx
- Supplementary Table 3.xlsx
- Supplementary Table 4.xlsx
