# Supplementary material for: Citrullinated ENO1 Vaccine Enhances PD-1 Blockade in Mice Implanted with Murine Triple-Negative Breast Cancer Cells
Source: Vaccines (Basel). 2025 Jun 11;13(6):629. doi: 10.3390/vaccines13060629 (PMC12197626; doi:10.3390/vaccines13060629)
Supplement: Supplementary file 1 [file vaccines-13-00629-s001.zip › Supplementary Table 1.xlsx]

## Sheet: SuppleTable1 HLA typing
SuppleTable 1 HLA typing of breast cancer cells
	Class I				Class II
Cell lines	HLA-A loci	HLA-B loci	HLA-C loci		HLA-DP loci	HLA-DQ loci	HLA-DR loci
MDAMB231	0201, 0217	4002, 4101	020202, 17		020102, 1701	0202, 030101	0701, 1305
HCC1143	3101	3508, 3701	0401, 0602			0401, 0402	0301, 0801
HCC1937	2301, 2402	0702, 4001	0304, 0702			0401, 0602	1501, 0801
HCC1599	0101, 0201	0801, 1302	0602, 0701			0302, 0202, 0303	0401, 1306
HCC1806	2301, 6801	1503, 5101	202			602
MDAMB468	2301, 3002	2703, 5301	0202, 0401			0201, 0502, 0304, 0613	0403, 13100
HCC70	0301, 3002	1516, 7801	1601			0501	0102, 0701
HCC1187	0101, 3101	0801, 4001	0304, 0701			0102, 0501	0101, 0301
Hs578T	0324	3540	0304, 0104		0401, 7801	050101, 0602	150101
BT549	0101, 0201	1517, 5601	0303, 0701			0302	1101
HCC1395	2902	0801, 4501	0602, 0701			0302	0301, 0405
HCC38	0301	3503	1203			0102, 0302, 0602	1307, 1501
MDAMB436	0101	0801	0701			0201, 0502, 0401	0301, 1130
BT20	2402	1501, 6702	0303, 1203			0102, 0611	0405, 1301
MDAMB157	0201, 3001	5301	0401, 0602			0102, 0302, 0602	1109, 1501
SKBR3	0201, 1101	1402, 3521	0304			0604	0105
HCC1954	2402	3501, 4006	0401, 1502			0302, 0102	1605
HCC202	2305, 6801	2734, 5112	0202, 1502			0502, 0102, 0309, 0602	1101, 0317
HCC2218	2402	3508, 1517	0701, 0602			0604, 0503
MCF7	0201	1801, 4402	0501,			0102, 0602	1501
HCC1500	0202	1501	0304, 0401			0102, 0502, 0613	0308, 0408
T47D	3301	1402	0802		020102, 0401	020102, 0401	010201
ZR75-1	1101, 2402	3501	0401			0501	0101, 1303
CAMA1	0201, 3201	1501, 4002	0202, 0303			0301	1101
BT474	0246, 2902	0702, 3508	0702, 1601			0304, 0602	1501
MDAMB361	0101, 2402	3906, 5108	0702, 1602			0401	0801
