# Supplementary material for: Citrullinated ENO1 Vaccine Enhances PD-1 Blockade in Mice Implanted with Murine Triple-Negative Breast Cancer Cells
Source: Vaccines (Basel). 2025 Jun 11;13(6):629. doi: 10.3390/vaccines13060629 (PMC12197626; doi:10.3390/vaccines13060629)
Supplement: Supplementary file 1 [file vaccines-13-00629-s001.zip › Supplementary Table 2.xlsx]

## Sheet: supple Table2 affinity
SuppleTable 2 Affinity prediction of the immunocore on vaccine peptide sequeences using NetMHCpan and NetMHCIIpan
	Immunocore	Locus	Affinity (nM)	% Rank	Affinity (nM)	% Rank
	Vaccine Peptide1		IC50		Bind level	Bind level
Vaccine Peptide 1	RAAVPSGAS	DRB1 0101, DPA 10201, DPB 11401	6.2	1.1	SB	WB	Class II
Vaccine Peptide 1	AAVPSGAST	DQA 10301, DQB 10301	44	0.9	SB	SB	Class II
Vaccine Peptide 1	AVPSGASTG	DQA 10201, DQB 10301	9.7	1.8	SB	WB	Class II
Vaccine Peptide 1	VPSGASTGI	DQA 10201, DQB 10301	8.9	1.6	SB	WB	Class II
Vaccine Peptide 1	PSGASTGIY	DQA 10501, DQB 10301	39	1.2	SB	WB	Class II
Vaccine Peptide 1	GASTGIYEA	DQA 10102, DQB 10602	60.5	1.1	SB	WB	Class II
Vaccine Peptide 1	SGASTGIYE	DQA 10201, DQB 10301	9	1.6	SB	WB	Class II
Vaccine Peptide 1	STGIYEALE	DQA 10301, DQB 10302	848.9	8			Class II
Vaccine Peptide 1	TGIYEALEL	DQA 10401, DQB 10402	192	4.5		WB	Class II
Vaccine Peptide 1	ASTGIYEAL	DQA 10103, DQB 10603	149.7	0.6	SB	SB	Class II
Vaccine Peptide 1	GIYEALELR	DQA 10102, DQB 10502	481.8	9			Class II
Vaccine Peptide 1	RAAVPSGAS	HLA-B*07:02	2586.05	2.251			Class I
Vaccine Peptide 1	VPSGASTGI	HLA-B*07:02	143.57	0.394	SB	SB	Class I
Vaccine Peptide 1	PSGASTGIY	HLA-A*01:01	1545.42	0.624		SB	Class I
Vaccine Peptide 1	GIYEALELR	HLA-A*03:01	1817.81	2.425			Class I
Vaccine Peptide 2	AMQEFMILP	DQA 10101, DQB 10501	211.5	5		WB	Class II
Vaccine Peptide 2	EFMILPVGA	DRB1 0404, DPA 10103, DPB 10601	57.8	4.5	SB	WB	Class II
Vaccine Peptide 2	FMILPVGAA	DRB1 0101, DRB1 0802	7.3	1.4	SB	WB	Class II
Vaccine Peptide 2	MILPVGAAN	DRB1 0404, DPA 10103, DPB 10601	24.1	1	SB	SB	Class II
Vaccine Peptide 2	ILPVGAANF	DRB1 0802, DRB1 0701, DQA 10102, DQB 10501	63.4	1	SB	SB	Class II
Vaccine Peptide 2	MQEFMILPV	DPA 10103, DPB 10401	111	5	SB	WB	Class II
Vaccine Peptide 2	QEFMILPVG	DQA 10303, DQB 10402	202	1.2		WB	Class II
Vaccine Peptide 2	PVGAANFRE	DQA 10301, DQB 10301	66.1	1.7	SB	WB	Class II
Vaccine Peptide 2	VGAANFREA	DQA 10501, DQB 10301	193.5	9			Class II
Vaccine Peptide 2	FMILPVGAA	HLA-A*02:01	56.95	0.726	SB	SB	Class I
Vaccine Peptide 2	ILPVGAANF	HLA-A*24:02	296.33	0.453		SB	Class I
Vaccine Peptide 2	GAANFREAM	HLA-B*07:02	1149.09	1.355		SB	Class I
Vaccine Peptide 3	FKSPDDPSR	DRB1 1602	114.8	7	SB		Class II
Vaccine Peptide 3	SRYISPDQL	DQA 10501, DQB 10201	152.4	3.5	SB	WB	Class II
Vaccine Peptide 3	RYISPDQLA	DPA 10201, DPB 11401	993.2	9			Class II
Vaccine Peptide 3	ISPDQLADL	DRB3 0101	245	9.5	SB		Class II
Vaccine Peptide 3	LADLYKFKS	DRB1 1101	98.8	9.5	SB		Class II
Vaccine Peptide 3	RYISPDQLA	HLA-A*24:02	3463	2.195			Class I
Vaccine Peptide 3	KSPDDPSRY	HLA-A*01:01	5049.07	1.504		WB	Class I
Vaccine Peptide 3	SPDDPSRYI	HLA-B*07:02	1052.45	1.277		WB	Class I
Vaccine Peptide 3	SPDQLADLY	HLA-A*01:01	1151.59	0.511		SB	Class I
Vaccine Peptide 3	SRYISPDQL	HLA-B*39:01	551.62	0.436		SB	Class I
Class II % Rank Threshold
# Threshold for Strong binding peptides (% Rank) 1.0 %
# Threshold for Weak binding peptides (% Rank) 5 %
# Threshold for strong binding affinity 150 nM
Class I % Rank Threshold
# Threshold for Strong binding peptides (% Rank) 0.5 %
# Threshold for Weak binding peptides (% Rank) 2.0 %
# Threshold for strong binding affinity 500 nM
