# Supplementary material for: Citrullinated ENO1 Vaccine Enhances PD-1 Blockade in Mice Implanted with Murine Triple-Negative Breast Cancer Cells
Source: Vaccines (Basel). 2025 Jun 11;13(6):629. doi: 10.3390/vaccines13060629 (PMC12197626; doi:10.3390/vaccines13060629)
Supplement: Supplementary file 1 [file vaccines-13-00629-s001.zip › Supplementary Table 3.xlsx]

## Sheet: SuppleTable 3 HLA gene expres
SuppleTable3 HLA class I and class II RNAseq expression in breast cancer cells
	Class I							Class II
Cell lines	HLA-A	HLA-B	HLA-C	HLA-E	HLA-F	HLA-G		HLA-DRA	HLA-DRB1	HLA-DRB5	HLA-DQA1	HLA-DQA2	HLA-DQB1	HLA-DQB2	HLA-DPA1	HLA-DPB1
MDAMB231	10.4527	9.64716	8.38452	7.63678	3.83606	0.292532		4.74954	3.24352	1.69099	0.142342	0.0233668	0.150458	-0.00187302	2.86373	2.1183
HCC1143	7.6412	9.8621	9.31591	7.18802	5.03565	1.12496		2.92706	4.36326	1.75831	0.767778	0.373185	3.73576	2.05543	1.66318	1.3213
HCC1937	9.51407	10.0467	9.26944	6.78443	6.89892	0.5435		1.79395	2.91459	1.16703	0.508334	-0.00714236	3.43957	-0.00187302	0.523929	0.432018
HCC1599	5.75864	5.58318	6.71698	5.42708	4.31796	0.037322		0.609417	0.328984	-0.0109466	0.10172	-0.00714236	0.0584325	0.0267544	0.337746	0.173611
HCC1806	9.24432	9.04719	8.35624	7.29785	7.15802	3.9618		2.5332	1.43045	0.762174	0.487219	-0.00714236	3.72103	0.0548259	2.9574	4.20922
MDAMB468	9.38764	8.52267	8.64368	7.35993	6.0625	0.561035		2.10097	1.0354	0.462541	0.549699	0.208183	0.550083	0.161959	0.966255	0.741024
HCC70	9.26328	10.5378	9.25612	7.36539	6.25929	0.59545		4.59435	4.96237	1.67801	0.10172	-0.00714236	2.57273	-0.00187302	1.92253	2.0842
HCC1187	9.44963	10.9996	9.55611	6.56905	6.31617	1.07789		2.67063	3.08232	1.16082	0.767778	0.273753	2.67787	0.109385	0.887658	0.421217
Hs578T	10.0044	9.63048	8.41956	7.20452	2.70092	1.19267		0.684634	0.227281	0.0168052	0.318675	0.0532835	0.490538	-0.00187302	0.482164	0.52577
BT549	6.379	5.4873	7.0965	7.12824	0.0449814	-0.0686159		1.0513	0.215535	0.0440334	0.0457981	0.00818773	0.111718	-0.00187302	0.871429	0.272976
HCC1395	7.8705	10.2766	10.1484	6.98723	6.66754	0.394543		4.36206	3.11072	0.677762	0.47655	0.125628	0.671416	0.0959369	1.36677	1.52254
HCC38	9.9524	9.36524	8.70518	7.01257	6.80538	0.414068		0.802136	4.29449	3.47709	1.80093	0.0383977	5.32776	-0.00187302	1.33123	0.575353
MDAMB436	8.87283	8.88885	8.5017	5.08627	4.25368	0.182352		1.01908	0.532632	0.0304835	0.433102	-0.00714236	0.00315497	-0.00187302	0.503192	0.474434
BT20	5.83495	5.43145	6.43346	6.50246	1.66277	0.193776		2.22786	0.923037	0.185244	0.168829	0.0233668	2.55278	0.0408583	0.623499	0.432018
MDAMB157	10.2599	10.3057	9.6844	7.53634	7.04361	1.0719		1.08283	0.606816	0.0304835	0.0457981	0.0383977	0.150458	-0.00187302	1.56394	2.97439
SKBR3	3.59817	4.13251	4.36021	6.77278	0.612176	0.123768		0.306302	0.215535	-0.0250252	0.0599739	0.273753	1.32082	-0.00187302	0.111481	0.224143
HCC1954	6.50107	8.21036	8.17454	7.30508	3.19325	0.30308		5.63763	6.28406	4.11173	0.220448	0.0233668	4.23372	0.135911	0.887658	1.7992
HCC202	4.06143	5.59834	5.20366	5.42082	2.14225	0.0750371		0.846661	0.361383	0.0839359	0.1819	0.0233668	0.0719349	-0.00187302	0.266068	0.199097
HCC2218	0.760275	1.41804	6.68078	6.41313	1.02527	-0.0413573		0.0798839	-0.0414793	-0.0392426	0.0457981	-0.00714236	0.284406	-0.00187302	0.0840858	0.0390103
MCF7	6.06419	3.12535	5.47188	6.14282	1.70653	0.011592		0.465546	3.42134	2.93809	0.24561	-0.00714236	3.32352	0.0408583	0.228896	0.134524
HCC1500	6.18889	5.39376	6.40091	4.20049	0.294558	0.238544		0.918038	0.328984	0.135479	0.444081	0.0383977	0.163149	0.0408583	0.482164	0.29679
T47D	5.57388	8.48749	7.14679	5.95073	3.73707	0.147502		0.609417	4.02439	0.841921	0.0170408	0.828396	2.96235	-0.00187302	0.41724	0.14767
ZR75-1	2.74211	4.91874	5.96742	5.35905	4.38221	-0.0686159		1.97949	0.777423	0.336061	0.0314879	1.05304	3.27658	-0.00187302	1.50641	0.920793
CAMA1	5.7283	6.27662	6.61041	6.66009	2.97246	0.111746		0.786993	0.6337	0.209498	0.0457981	2.59103	1.42667	0.515195	0.513597	0.224143
BT474	1.42631	3.4944	7.70629	4.70517	0.80958	-0.0413573		0.407804	2.92401	0.651444	0.0457981	1.53449	2.25637	0.109385	0.0840858	0.260921
MDAMB361	6.95664	6.12421	8.33418	5.47148	3.07959	-0.00145557		2.29856	1.81919	0.492501	0.258036	3.15757	0.62592	0.148994	3.53013	3.62022
# CCLE RNA seq values, log2(TPM+1)
