# Supplementary material for: Citrullinated ENO1 Vaccine Enhances PD-1 Blockade in Mice Implanted with Murine Triple-Negative Breast Cancer Cells
Source: Vaccines (Basel). 2025 Jun 11;13(6):629. doi: 10.3390/vaccines13060629 (PMC12197626; doi:10.3390/vaccines13060629)
Supplement: Supplementary file 1 [file vaccines-13-00629-s001.zip › Supplementary Table 4.xlsx]

## Sheet: SupplTable4 toxicity
SuppleTable 4 Citrullinated and unmodified ENO1 vaccine toxicity evaluation
Biopsy	eSlide	degeneration	leukocyte infiltration	swelling	congestion	fibrin exudation	leukocyte exudation	necrosis	proliferation	other
1 PBS_Knee decalcification as toxicity measurement	38444	no	no	no	no	no	no	no	no
2 PBS_Brain toxicity analysis	38445	no	no	no	no	no	no	no	no
3 PBS_Eye toxicity analysis	38446	no	no	no	no	no	no	no	no
4 PBS_Intestine toxicity analysis	38447	no	no	no	no	no	no	no	no
5 PBS_Spleen toxicity analysis	38448	no	no	no	no	no	no	no	no
6 PBS_Stomach toxicity analysis	38449	no	no	no	no	no	no	no	no
7 PBS_Heart toxicity analysis	38450	no	no	no	no	no	no	no	no
8 PBS_Lung toxicity analysis	38452	no	no	no	no	no	no	no	no
9 PBS_Kidney toxicity analysis	38453	no	no	no	no	no	no	no	no
10 PBS_Liver toxicity analysis	38454	no	no	no	no	no	no	no	no
11 umENO1_Knee decalcification as toxicity measurement	38456	no	no	no	no	no	no	no	no
12 umENO1_Brain toxicity analysis	38457	no	no	no	no	no	no	no	no
13 umENO1_Eye toxicity analysis	38458	no	no	no	no	no	no	no	no
14 umENO1_Intestine toxicity analysis	38459	no	no	no	no	no	no	no	no
15 umENO1_Spleen toxicity analysis	38460	no	no	no	no	no	no	no	no
16 umENO1_Stomach toxicity analysis	38461	no	no	no	no	no	no	no	no
17 umENO1_Heart toxicity analysis	38462	no	no	no	no	no	no	no	no
18 umENO1_Lung toxicity analysis	38463	no	no	no	inside venous	no	no	no	no	haemorage in alveoli, artifact to be excluded
19 umENO1_Kidney toxicity analysis	38464	no	no	no	no	no	no	no	no
20 umENO1_Liver toxicity analysis	38465	no	no	no	no	no	no	no	no
21 citENO1_Knee decalcification as toxicity measurement	38466	no	no	no	no	no	no	no	no
22 citENO1_Brain toxicity analysis	38467	no	no	no	no	no	no	no	no
23 citENO1_Eye toxicity analysis	38468	no	no	no	no	no	no	no	no
24 citENO1_Intestine toxicity analysis	38470	no	no	no	no	no	no	no	no
25 citENO1_Spleen toxicity analysis	38471	no	no	no	no	no	no	no	no
26 citENO1_Stomach toxicity analysis	38531	no	no	no	no	no	no	no	no
27 citENO1_Heart toxicity analysis	38473	no	no	no	no	no	no	no	no
28 citENO1_Lung toxicity analysis	38474	no	no	no	no	no	no	no	no
29 citENO1_Kidney toxicity analysis	38475	no	no	no	kidney small venous	no	no	no	no
30 citENO1_Liver toxicity analysis	38476	no	no	no	no	no	no	no	no
